# Supplementary material for: City‐level water withdrawal in China: Accounting methodology and applications
Source: J Ind Ecol. 2020 Mar 9;24(5):951–64. doi: 10.1111/jiec.12999 (PMC13068713; doi:10.1111/jiec.12999)
Supplement: Supplementary file 2 — Supporting Information S2: This supporting information S2 provides data plotted in Figures 2 4 of the main text. [file 44498_2020_2405003_MOESM2_ESM.xlsx]

## Sheet: CoverSheet
2019 Journal of Industrial Ecology – www.wileyonlinelibrary.com/journal/jie
SUPPORTING INFORMATION FOR:
Zhang, Z., J. Liu, B. Cai, Y. Shan, H. Zheng, X. Li, X. Li, and D. Guan. 2020. City-level Water Withdrawal in China: Accounting Methodology and Applications. Journal of Industrial Ecology.
This supporting information S2 provides data plotted in figures 2, 3, and 4 of the main text.

## Sheet: Sheet1
Data plotted in figure 2 of the main text
MAP:
City	Water withdrawal (10 thousand m3)
Hengshui	30095
Yantai	86900
Qingdao	87572
Dandong	97949
Tianshui	37058
Chongqing	951360
Xi’an	182036
Huizhou	205924
Guangzhou	661400
Shaoxing	196219
Taizhou	188589
Xuzhou	511474
Yangzhou	396227
Kaifeng	131580
Luoyang	141300
Anqing	270200
Anyang	143550
Bengbu	124235
Pie chart:	agriculture	industry	construction	service	household	ecology
Qingdao	28	23	1	10	31	7
Xi'an	36	23	1	6	23	11
Guangzhou	16	57	0.5	9	16	2

## Sheet: Sheet2
Data plotted in figure 3 of the main text
City	Agriculture	Industry and Construction	Service	Household	Environment
Hengshui	24076	2321.06	324.937	2913	460
Yantai	56700	13265.7	3234.28	13700	0
Qingdao	24337	21056	8742	27289	6148
Dandong	76468	9874.36	2034.64	9019	553
Bengbu	77757.1	30006.2	2250.59	12703.8	1517.8
Kaifeng	95673	19884	2097.99	11424	2501
Luoyang	50000	53724.1	5275.93	20800	11500
Anyang	91770	22297.5	2510.86	19695.9	7275.71
Xi'an	65866	44003.2	10851.8	42475	18840
Taizhou	74825	57287.2	5377.78	26736	24363
Shaoxing	88525	58093.4	10038.6	25196	14366
Huizhou	58660.6	104173	8250.41	34130.9	708.509
Anqing	164700	74856	3643.95	21700	5300
Yangzhou	221077	132734	2527.83	27621	12267
Xuzhou	408634	53730	8362.56	17032.5	23715.5
Guangzhou	106300	387000	56099.6	103200	8800
Chongqing	251838	526378	31071	134439	7634

## Sheet: Sheet3
Data plotted in figure 4 of the main text
Industry No.	2	5	6	12	22	31	23	34	20	10	32	26	3	28	4	27	41	21	39
Xuzhou	2	38	30	11	9	20	23	28	8	7	24	6	38	10	12	4	14	3	1
Luoyang	5	3	22	21	17	11	30	16	9	18	15	8	39	2	14	12	10	6	1
Dandong	5	36	2	28	21	18	33	30	9	14	15	7	10	19	3	1	13	8	6
Shaoxing	37	33	34	1	7	15	6	20	36	12	30	19	37	17	27	16	2	5	3
Taizhou	35	31	34	9	3	19	33	26	35	15	5	20	35	25	35	23	1	8	2
Qingdao	33	29	29	18	16	3	33	10	26	11	7	9	33	14	1	2	8	13	6
Anqing	38	18	32	5	19	25	3	31	2	17	12	6	39	34	15	27	14	7	1
Huizhou	36	31	33	9	21	19	35	1	6	20	16	11	36	28	36	27	5	2	3
Hengshui	33	33	33	16	7	20	26	33	30	6	17	10	33	27	33	4	5	3	1
Anyang	5	31	24	15	10	7	26	22	30	1	2	9	31	13	11	4	3	28	21
Bengbu	34	34	34	12	5	9	31	17	34	8	2	7	34	23	25	16	6	1	3
Tianshui	6	16	5	28	18	19	33	33	33	9	27	2	33	23	3	12	8	7	1
Xi’an	37	37	37	20	11	15	28	13	17	7	5	14	2	19	32	27	1	8	3
Yangzhou	13	37	37	11	18	21	28	7	25	17	5	15	3	29	34	10	8	1	2
Yantai	17	7	26	15	19	24	25	8	36	14	11	9	37	2	29	23	6	3	1
Kaifeng	32	32	32	8	11	12	32	22	31	6	13	9	32	10	32	21	3	1	2
Chongqing	5	37	21	17	12	23	38	18	19	13	7	8	35	10	29	6	2	1	3
